# Supplementary material for: Associations between neighborhood social capital, oral health risk factors, and tooth decay among Medicaid-enrolled adolescents: A hypothesis-generating preliminary study
Source: PLoS One. 2025 Aug 13;20(8):e0329830. doi: 10.1371/journal.pone.0329830 (PMC12348974; doi:10.1371/journal.pone.0329830)
Supplement: S1 Data — (CSV) [file pone.0329830.s002.csv]

total_surfaces	total_decay	age_older_than_15	sex	race	ethnicity	dent_reg_no	nbhd_income_median	ruca_catC	fs_runout_f	fru_veg_low_access	FRI_sum	FRI_tb_sum	PSS_sum	NSS_sum_EB	NSL_sum_EB	NISC_sum_EB	NOP_sum_EB	nbhd_id
NA	NA	0	F	B	9	0	47936.8	1	Sometimes true	0	43	9	31	-0.057873104	0.09256538	-0.107553564	-0.071931154	8f3571ab
114	0	1	NA	NA	NA	0	52592.6	1	Never true	0	52	6	11	0.002409647	0.070141457	-0.129635781	0.007025775	1798d3e8
125	1	1	F	U	1	0	39136.4	1	Sometimes true	0	36	5	23	0.185048491	0.179141566	0.138925686	0.071544334	e70db760
128	0	0	F	U	9	0	38710.6	1	Never true	0	54	9	18	-0.198421076	-0.005985029	0.020840395	0.278216541	71db8a6c
126	0	1	F	W	1	0	48196.801	1	Never true	0	26	7	16	-0.008487627	0.215794563	0.179564118	0.096854888	40755f30
123	0	1	NA	NA	NA	0	63730.4	1	Sometimes true	0	54	7	20	-0.195992038	-0.233239204	0.153897479	-0.083187312	22b237f0
126	0	1	NA	NA	NA	0	52592.6	1	Never true	0	52	6	4	0.002409647	0.070141457	-0.129635781	0.007025775	1798d3e8
73	1	1	NA	NA	NA	0	61755.4	1	Never true	0	30	3	3	-0.190440372	0.153351337	-0.128651947	0.040669162	3e98cd61
103	0	1	NA	NA	NA	0	40378.2	1	Never true	0	53	7	6	-0.057063539	-0.10960497	-0.22458978	-0.191176742	3a9a9ac6
104	0	0	M	W	0	0	44919.4	1	Never true	0	48	9	14	0.179212824	0.256376177	0.006680159	0.194317579	b225fb14
118	0	0	M	W	0	0	44402.8	1	Sometimes true	0	71	9	15	-0.021372983	-0.345256478	0.229772106	-0.112571314	2c45c8cf
128	0	0	M	7	1	0	44919.4	1	Never true	0	35	5	3	0.179212824	0.256376177	0.006680159	0.194317579	b225fb14
90	0	0	M	U	1	0	63730.4	1	Sometimes true	0	66	9	13	-0.195992038	-0.233239204	0.153897479	-0.083187312	22b237f0
125	0	1	NA	NA	NA	0	63730.4	1	Sometimes true	0	46	7	12	-0.195992038	-0.233239204	0.153897479	-0.083187312	22b237f0
127	1	0	M	7	9	0	58698	0	Sometimes true	0	31	8	11	0.030719541	0.150169805	0.159948543	-0.017145416	20e70f4a
88	0	1	NA	NA	NA	1	58002.2	1	Sometimes true	0	39	5	25	-0.020568294	0.010094022	-0.09248399	-0.066675283	70907d9a
122	0	0	M	W	0	1	32058.4	1	Sometimes true	1	41	6	13	0.054778378	-0.164643079	-0.02614332	-0.047899075	b2270462
128	0	0	M	U	9	1	57203.199	0	Sometimes true	0	24	2	12	0.002483199	0.073423386	-0.078614071	0.07430777	11946e7a
128	0	1	NA	NA	NA	0	53093.8	1	Often true	0	31	3	21	-0.33263886	-0.025287006	-0.348183602	0.013960182	16071ab8
112	0	0	M	W	0	0	80504.797	0	Never true	0	68	9	3	0.047817804	-0.021609219	0.145075232	-0.003298047	c01f179e
128	0	0	F	U	1	0	61755.398	0	Sometimes true	0	52	7	18	0.195841491	0.165704101	0.043897584	-0.024569884	4b5630ee
127	1	0	F	W	0	1	39131.2	1	Sometimes true	0	60	4	13	0.04181667	0.073550254	0.173925027	-0.193773493	5dfdba53
103	0	1	M	B	0	1	59972	1	Sometimes true	0	57	4	27	-0.0208504	0.015784774	-0.184605166	0.068021476	dd4ad37e
127	0	0	F	W	0	1	50255.2	1	Sometimes true	0	40	3	12	0.047284704	0.181156725	0.345977336	-0.094241284	57d43517
106	0	1	NA	NA	NA	0	54818.4	1	Never true	0	48	9	7	-0.215561554	-0.258334756	-0.270393789	-0.087364703	a266aa4a
127	3	0	M	W	1	1	44402.8	1	Never true	0	37	1	16	-0.021372983	-0.345256478	0.229772106	-0.112571314	2c45c8cf
128	0	1	NA	NA	NA	1	71457.4	1	Sometimes true	1	24	2	11	0.070220739	-0.07939627	-0.118817858	-0.055707946	9a6564e6
128	7	0	F	W	0	1	53093.8	1	Often true	1	53	5	26	-0.33263886	-0.025287006	-0.348183602	0.013960182	16071ab8
112	0	0	M	W	0	0	61755.4	1	Often true	0	55	9	17	-0.190440372	0.153351337	-0.128651947	0.040669162	3e98cd61
128	0	1	NA	NA	NA	0	58002.2	1	Never true	0	40	7	15	-0.020568294	0.010094022	-0.09248399	-0.066675283	70907d9a
128	0	0	M	7	9	0	71457.4	1	Never true	0	56	6	11	0.070220739	-0.07939627	-0.118817858	-0.055707946	9a6564e6
128	0	0	M	U	9	0	58002.2	1	Often true	0	38	6	9	-0.020568294	0.010094022	-0.09248399	-0.066675283	70907d9a
128	1	1	NA	NA	NA	0	40378.2	1	Never true	0	53	7	17	-0.057063539	-0.10960497	-0.22458978	-0.191176742	3a9a9ac6
126	0	0	M	U	1	0	29676.8	1	Sometimes true	0	38	6	17	0.035233032	0.120450959	0.193008572	0.223374739	9d080999
122	1	0	F	W	1	0	60391.801	0	Sometimes true	0	53	6	22	0.173226595	0.487914711	-0.043365192	0.051176202	234a2a55
124	1	1	NA	NA	NA	0	61626.2	1	Never true	0	51	8	20	0.202083215	0.078195266	0.164036408	0.039802816	cac17b80
128	0	0	M	U	1	0	64386.801	1	Never true	0	76	9	5	-0.034128621	0.302565426	0.007009316	-0.03495951	d12fa881
125	0	0	M	W	0	NA	43683	1	Sometimes true	0	60	6	18	0.164842144	0.284333348	0.265997559	0.008016405	5b64a41e
128	0	0	M	W	1	0	75105.2	1	Sometimes true	0	44	6	5	-0.262598634	-0.486062706	-0.498230845	-0.003916884	20c9a920
128	0	0	M	W	0	0	75105.2	1	Often true	1	34	4	17	-0.262598634	-0.486062706	-0.498230845	-0.003916884	20c9a920
128	0	0	F	W	0	0	51472.6	1	Never true	0	30	5	29	0.031161739	-0.048654478	0.072778478	-0.040813658	be3c152f
128	4	0	M	A	0	1	44919.4	1	Sometimes true	0	54	9	14	0.179212824	0.256376177	0.006680159	0.194317579	b225fb14
124	0	0	M	7N	22	0	51472.6	1	Sometimes true	0	55	6	14	0.031161739	-0.048654478	0.072778478	-0.040813658	be3c152f
128	1	0	F	U	1	0	46693.6	1	Never true	0	62	9	15	0.093203619	0.158147812	0.153501078	0.0420269	950670a8
126	0	0	F	HM	1	0	38710.6	1	Sometimes true	0	56	7	15	-0.198421076	-0.005985029	0.020840395	0.278216541	71db8a6c
110	0	0	F	W	1	0	80504.797	0	Never true	0	42	9	17	0.047817804	-0.021609219	0.145075232	-0.003298047	c01f179e
128	0	0	M	U	9	0	57607.6	1	Sometimes true	0	60	9	16	-0.004501877	0.06481839	0.013529368	0.050124142	3a289991
128	2	0	F	HM	1	0	44431.6	1	Never true	0	53	9	10	0.00140718	-0.058203034	-0.17149511	0.164414942	8eaca7c9
127	6	0	F	U	1	1	61755.398	0	Sometimes true	0	51	6	20	0.195841491	0.165704101	0.043897584	-0.024569884	4b5630ee
128	0	0	M	U	1	0	53021.6	0	Never true	0	51	9	5	0.033418715	0.231803864	0.208781242	-0.074334785	e03a8953
118	5	0	M	U	9	1	60391.801	0	Often true	0	65	6	25	0.173226595	0.487914711	-0.043365192	0.051176202	234a2a55
128	0	0	F	A	0	0	44919.4	1	Never true	0	52	9	17	0.179212824	0.256376177	0.006680159	0.194317579	b225fb14
127	0	0	F	U	0	0	46514.4	1	Often true	0	66	9	31	-0.02938593	-0.152113929	-0.087549463	0.023151236	5462ea21
132	0	0	F	U	9	0	38710.6	1	Sometimes true	1	75	9	21	-0.198421076	-0.005985029	0.020840395	0.278216541	71db8a6c
133	0	0	F	B	0	0	44402.8	1	Sometimes true	0	59	6	13	-0.021372983	-0.345256478	0.229772106	-0.112571314	2c45c8cf
128	0	0	F	W	1	0	57203.199	0	Never true	0	39	7	16	0.002483199	0.073423386	-0.078614071	0.07430777	11946e7a
128	0	0	F	W	1	1	57203.199	0	Never true	0	39	7	19	0.002483199	0.073423386	-0.078614071	0.07430777	11946e7a
128	3	0	F	U	9	0	57203.199	0	Sometimes true	0	39	7	18	0.002483199	0.073423386	-0.078614071	0.07430777	11946e7a
118	0	0	M	W	0	0	39131.2	1	Often true	0	25	2	21	0.04181667	0.073550254	0.173925027	-0.193773493	5dfdba53
126	0	0	F	7	1	1	38710.6	1	Often true	0	59	6	21	-0.198421076	-0.005985029	0.020840395	0.278216541	71db8a6c
128	0	1	NA	NA	NA	1	67118	1	Never true	0	31	4	16	0.047413055	0.050267473	0.132714957	0.152484566	2.62E+19
126	1	0	M	W	0	0	38710.6	1	Never true	0	46	9	22	-0.198421076	-0.005985029	0.020840395	0.278216541	71db8a6c
128	0	0	M	W	0	0	49817.6	0	Never true	0	53	9	8	0.10129749	0.087932147	-0.023216017	0.050598022	7eeda5fe
120	0	0	F	W	0	0	39131.2	1	Never true	0	56	6	14	0.04181667	0.073550254	0.173925027	-0.193773493	5dfdba53
128	0	0	F	U	9	0	61626.2	1	Never true	0	59	7	21	0.202083215	0.078195266	0.164036408	0.039802816	cac17b80
128	4	0	M	U	1	0	53093.8	1	Sometimes true	0	22	3	9	-0.33263886	-0.025287006	-0.348183602	0.013960182	16071ab8
123	0	0	F	U	9	0	80504.797	0	Never true	0	43	6	23	0.047817804	-0.021609219	0.145075232	-0.003298047	c01f179e
128	0	0	F	U	9	0	53093.8	1	Sometimes true	0	43	4	16	-0.33263886	-0.025287006	-0.348183602	0.013960182	16071ab8
128	0	0	F	U	1	1	38710.6	1	Never true	0	31	4	14	-0.198421076	-0.005985029	0.020840395	0.278216541	71db8a6c
128	0	0	M	7	1	0	55387	0	Never true	0	39	9	19	0.093203619	0.20015268	0.079232156	0.007253301	2a099397
127	0	0	M	B	0	1	40136.2	1	Sometimes true	0	28	1	20	-0.32274285	-0.309051216	-0.300375015	-0.069308124	58f8415e
128	0	0	M	U	9	0	61755.4	1	Never true	0	50	8	11	-0.190440372	0.153351337	-0.128651947	0.040669162	3e98cd61
128	0	0	F	U	0	0	44402.8	1	Never true	0	45	5	21	-0.021372983	-0.345256478	0.229772106	-0.112571314	2c45c8cf
148	2	1	NA	NA	NA	0	63730.4	1	Sometimes true	0	54	7	20	-0.195992038	-0.233239204	0.153897479	-0.083187312	22b237f0
127	0	0	F	CE	0	0	48196.801	1	Sometimes true	0	38	6	16	-0.008487627	0.215794563	0.179564118	0.096854888	40755f30
127	4	0	M	B	0	0	63730.4	1	Sometimes true	0	54	7	21	-0.195992038	-0.233239204	0.153897479	-0.083187312	22b237f0
128	0	0	F	W	0	0	76594	1	Never true	0	52	9	13	-0.118572138	0.02637923	-0.092713781	0.014612423	4d4c1ad2
125	0	0	M	W	0	0	44919.4	1	Never true	0	45	6	10	0.179212824	0.256376177	0.006680159	0.194317579	b225fb14
128	0	0	M	W	0	0	48741	1	Sometimes true	0	51	9	8	0.064336963	0.167382687	0.021210875	-0.033969223	754bc617
128	0	0	F	U	1	0	54256.2	1	Never true	0	53	9	22	0.041502465	0.135800987	0.140658587	0.175135121	9df68a3a
125	0	1	NA	NA	NA	0	39136.4	1	Never true	0	66	9	14	0.185048491	0.179141566	0.138925686	0.071544334	e70db760
128	3	0	M	U	1	0	57203.199	0	Never true	0	44	3	NA	0.002483199	0.073423386	-0.078614071	0.07430777	11946e7a
127	0	0	M	U	1	0	53021.6	1	Sometimes true	0	56	9	10	0.097925983	-0.094636515	0.166087419	-0.057198577	192b298e
126	0	0	M	U	1	0	63730.4	1	Sometimes true	0	66	9	11	-0.195992038	-0.233239204	0.153897479	-0.083187312	22b237f0
114	0	0	M	7	0	0	61626.2	1	Never true	0	59	8	13	0.202083215	0.078195266	0.164036408	0.039802816	cac17b80
123	0	0	M	U	9	0	61755.398	0	Never true	1	57	8	13	0.195841491	0.165704101	0.043897584	-0.024569884	4b5630ee
128	0	0	M	B	0	0	29676.8	1	Never true	0	67	9	16	0.035233032	0.120450959	0.193008572	0.223374739	9d080999
123	0	0	M	W	0	0	44919.4	1	Never true	0	45	6	16	0.179212824	0.256376177	0.006680159	0.194317579	b225fb14
127	0	0	F	W	0	1	52592.6	1	Sometimes true	0	15	3	16	0.002409647	0.070141457	-0.129635781	0.007025775	1798d3e8
126	0	0	F	W	0	1	53021.6	1	Never true	0	28	0	18	0.097925983	-0.094636515	0.166087419	-0.057198577	192b298e
128	3	0	M	W	0	1	32058.4	1	Sometimes true	1	41	6	18	0.054778378	-0.164643079	-0.02614332	-0.047899075	b2270462
130	4	0	M	U	1	0	29676.8	1	Never true	0	34	3	19	0.035233032	0.120450959	0.193008572	0.223374739	9d080999
128	0	0	F	7N	22	1	63515.4	1	Never true	0	46	0	19	0.079763331	0.071035035	0.261022002	-0.070158079	7d2842ca
126	0	1	NA	NA	NA	1	40136.2	1	Sometimes true	0	41	6	19	-0.32274285	-0.309051216	-0.300375015	-0.069308124	58f8415e
128	5	0	F	B	0	0	63515.4	1	Never true	0	50	9	19	0.079763331	0.071035035	0.261022002	-0.070158079	7d2842ca
128	1	0	M	U	1	0	56972.602	1	Sometimes true	0	63	8	20	0.361196727	0.521912932	0.097019382	0.423011214	d17ee83b
128	0	0	M	U	9	1	61626.2	1	Sometimes true	0	72	9	20	0.202083215	0.078195266	0.164036408	0.039802816	cac17b80
132	1	0	F	U	1	0	56972.602	1	Never true	0	58	9	21	0.361196727	0.521912932	0.097019382	0.423011214	d17ee83b
125	0	0	F	BA	0	1	44431.6	1	Sometimes true	0	25	0	21	0.00140718	-0.058203034	-0.17149511	0.164414942	8eaca7c9
124	0	0	M	7	1	1	54256.2	1	Often true	0	55	6	22	0.041502465	0.135800987	0.140658587	0.175135121	9df68a3a
128	0	0	F	W	0	0	64386.801	1	NA	0	45	9	26	-0.034128621	0.302565426	0.007009316	-0.03495951	d12fa881
128	0	1	NA	NA	NA	0	57203.199	0	Sometimes true	1	71	8	30	0.002483199	0.073423386	-0.078614071	0.07430777	11946e7a
128	1	0	F	B	0	0	39131.2	1	Sometimes true	0	54	9	30	0.04181667	0.073550254	0.173925027	-0.193773493	5dfdba53
128	0	0	F	W	0	0	44919.4	1	Never true	0	48	9	13	0.179212824	0.256376177	0.006680159	0.194317579	b225fb14
128	0	0	F	CE	0	0	57203.199	0	Never true	0	55	9	2	0.002483199	0.073423386	-0.078614071	0.07430777	11946e7a
127	0	0	M	E	20	1	32058.4	1	Sometimes true	0	61	7	17	0.054778378	-0.164643079	-0.02614332	-0.047899075	b2270462
128	0	0	F	U	9	1	64386.801	1	Sometimes true	0	68	3	21	-0.034128621	0.302565426	0.007009316	-0.03495951	d12fa881
128	0	0	F	U	1	0	61979.6	1	Never true	0	59	9	23	-0.0497903	0.011634255	-0.193426013	-0.010258756	ade76ff2
128	1	0	F	U	1	1	60391.801	0	Never true	0	38	5	26	0.173226595	0.487914711	-0.043365192	0.051176202	234a2a55
128	1	0	M	U	9	0	44431.6	1	Sometimes true	0	57	9	12	0.00140718	-0.058203034	-0.17149511	0.164414942	8eaca7c9
106	0	0	F	W	0	0	44402.8	1	Sometimes true	0	71	9	22	-0.021372983	-0.345256478	0.229772106	-0.112571314	2c45c8cf
131	10	0	M	W	1	0	57203.199	0	Never true	0	47	4	16	0.002483199	0.073423386	-0.078614071	0.07430777	11946e7a
128	0	0	F	W	0	0	53021.6	0	Sometimes true	0	57	9	34	0.033418715	0.231803864	0.208781242	-0.074334785	e03a8953
120	6	0	F	W	0	1	57607.6	1	Often true	0	61	2	23	-0.004501877	0.06481839	0.013529368	0.050124142	3a289991
105	1	0	F	W	1	0	50255.2	1	Never true	0	50	9	23	0.047284704	0.181156725	0.345977336	-0.094241284	57d43517
96	0	0	M	W	0	1	43683	1	Never true	0	42	0	17	0.164842144	0.284333348	0.265997559	0.008016405	5b64a41e
128	0	0	F	7	0	0	61755.398	0	Never true	0	68	7	18	0.195841491	0.165704101	0.043897584	-0.024569884	4b5630ee
122	0	0	F	HM	1	0	43683	1	Never true	0	70	7	11	0.164842144	0.284333348	0.265997559	0.008016405	5b64a41e
114	1	0	M	U	9	1	56279.4	1	Sometimes true	0	52	6	16	-0.170363203	-0.161880657	-0.082987294	0.000911373	7c7124ef
128	0	0	M	7	1	0	51472.6	1	Never true	0	69	9	17	0.031161739	-0.048654478	0.072778478	-0.040813658	be3c152f
128	0	0	F	W	1	NA	80504.797	0	NA	NA	NA	NA	15	0.047817804	-0.021609219	0.145075232	-0.003298047	c01f179e
128	0	0	M	U	1	1	76594	1	Sometimes true	0	37	4	27	-0.118572138	0.02637923	-0.092713781	0.014612423	4d4c1ad2
143	0	0	F	B	0	0	75105.2	1	Never true	0	54	6	22	-0.262598634	-0.486062706	-0.498230845	-0.003916884	20c9a920
127	1	0	F	U	1	0	57203.199	0	Never true	0	31	6	19	0.002483199	0.073423386	-0.078614071	0.07430777	11946e7a
125	2	0	M	U	9	0	54818.4	1	Never true	0	48	9	2	-0.215561554	-0.258334756	-0.270393789	-0.087364703	a266aa4a
129	0	0	M	U	9	0	61755.398	0	Never true	0	55	8	7	0.195841491	0.165704101	0.043897584	-0.024569884	4b5630ee
128	8	0	M	U	1	0	80504.797	0	Never true	0	31	4	9	0.047817804	-0.021609219	0.145075232	-0.003298047	c01f179e
128	21	0	F	CE	0	0	50892.4	0	Never true	1	39	5	23	0.087531552	0.060136475	0.231980413	-0.047655631	06cd248d
131	2	0	F	U	1	0	57607.6	1	Sometimes true	0	51	9	19	-0.004501877	0.06481839	0.013529368	0.050124142	3a289991
128	0	0	M	U	9	0	64632.4	1	Never true	0	63	9	11	-0.021154901	0.031691194	0.198401392	-0.068651624	1b387a44
128	0	0	F	W	1	0	50951.4	1	Sometimes true	0	61	9	7	-0.021538751	-0.14680922	-0.077993631	-0.205020443	6cb0c417
128	0	0	M	CE	0	1	53021.6	0	Sometimes true	0	46	0	18	0.033418715	0.231803864	0.208781242	-0.074334785	e03a8953
128	0	0	F	W	0	0	57607.6	1	Never true	0	39	6	11	-0.004501877	0.06481839	0.013529368	0.050124142	3a289991
124	0	0	F	W	0	0	58002.2	1	Never true	0	31	9	6	-0.020568294	0.010094022	-0.09248399	-0.066675283	70907d9a
128	0	0	F	W	0	0	42447.6	1	Sometimes true	0	33	7	25	-0.141997069	-0.248396739	-0.130341679	-0.090124644	3742cd67
128	0	0	M	HE	1	1	57607.6	1	Sometimes true	0	59	7	9	-0.004501877	0.06481839	0.013529368	0.050124142	3a289991
128	0	0	F	7D	21	1	61755.398	0	Sometimes true	0	31	7	18	0.195841491	0.165704101	0.043897584	-0.024569884	4b5630ee
130	0	0	M	A	0	0	57607.6	1	Never true	0	54	6	9	-0.004501877	0.06481839	0.013529368	0.050124142	3a289991
125	0	1	NA	NA	NA	0	67412.8	1	Never true	1	53	8	18	0.053787388	-0.155347943	0.070902437	-0.009103266	86445152
128	1	0	F	U	1	0	60391.801	0	Never true	1	47	7	13	0.173226595	0.487914711	-0.043365192	0.051176202	234a2a55
126	33	0	M	7N	22	1	63730.4	1	Sometimes true	0	20	2	21	-0.195992038	-0.233239204	0.153897479	-0.083187312	22b237f0
128	0	0	M	U	1	0	53021.6	1	Never true	0	41	7	21	0.097925983	-0.094636515	0.166087419	-0.057198577	192b298e
128	0	0	M	W	0	0	64386.801	1	Never true	0	54	9	15	-0.034128621	0.302565426	0.007009316	-0.03495951	d12fa881
125	0	0	F	U	9	0	43424	1	Sometimes true	0	50	6	9	-0.071875468	-0.070281968	-0.099977247	0.030534463	dc1d757c
129	0	0	M	W	0	1	53093.8	1	Often true	1	53	5	28	-0.33263886	-0.025287006	-0.348183602	0.013960182	16071ab8
128	0	0	F	U	9	0	58002.2	1	Sometimes true	0	54	8	4	-0.020568294	0.010094022	-0.09248399	-0.066675283	70907d9a
128	0	0	M	U	9	0	61755.398	0	Never true	0	32	4	16	0.195841491	0.165704101	0.043897584	-0.024569884	4b5630ee
128	0	0	F	W	0	0	50892.4	0	Never true	0	66	9	9	0.087531552	0.060136475	0.231980413	-0.047655631	06cd248d
116	0	1	NA	NA	NA	0	61755.4	1	Never true	1	27	2	11	-0.190440372	0.153351337	-0.128651947	0.040669162	3e98cd61
112	0	0	M	U	9	0	70851.8	1	Never true	0	53	9	2	0.044467781	-0.08290571	-0.034901377	-0.113640696	376fd1e6
128	3	0	F	U	9	0	60391.801	0	Never true	0	49	5	9	0.173226595	0.487914711	-0.043365192	0.051176202	234a2a55
127	0	0	F	W	1	0	61755.4	1	Never true	0	66	9	24	-0.190440372	0.153351337	-0.128651947	0.040669162	3e98cd61
128	0	0	F	U	9	1	59972	1	Sometimes true	0	35	3	21	-0.0208504	0.015784774	-0.184605166	0.068021476	dd4ad37e
124	3	0	F	W	0	0	46663.6	1	Sometimes true	0	70	9	16	0.035085719	0.042930625	0.043511983	0.300609142	285d156b
128	0	0	M	7	0	1	40181.8	1	Never true	0	34	2	7	-0.041397851	-0.105021521	-0.139911026	-0.001456774	4c1c7a82
128	0	0	M	U	1	0	50255.2	1	Sometimes true	0	39	5	13	0.047284704	0.181156725	0.345977336	-0.094241284	57d43517
128	1	0	F	U	1	0	64256	1	Sometimes true	0	41	9	21	-0.286521018	0.052717537	-0.22458978	-0.138918996	ac995caa
125	0	0	F	U	9	0	50892.4	1	Sometimes true	0	40	9	26	-0.222494408	-0.179396257	-0.160576597	-0.115023829	15865a3c
125	8	0	F	W	1	0	29676.8	1	Never true	0	41	5	20	0.035233032	0.120450959	0.193008572	0.223374739	9d080999
126	0	0	F	U	1	0	50892.4	1	Never true	1	42	8	18	-0.222494408	-0.179396257	-0.160576597	-0.115023829	15865a3c
136	1	0	M	W	1	0	70851.8	1	Never true	0	49	6	18	0.044467781	-0.08290571	-0.034901377	-0.113640696	376fd1e6
128	3	0	M	U	9	0	61626.2	1	Sometimes true	0	42	6	11	0.202083215	0.078195266	0.164036408	0.039802816	cac17b80
128	0	0	M	W	1	1	44402.8	1	Never true	0	37	1	16	-0.021372983	-0.345256478	0.229772106	-0.112571314	2c45c8cf
128	0	0	F	A	0	NA	58002.2	1	Sometimes true	0	39	5	10	-0.020568294	0.010094022	-0.09248399	-0.066675283	70907d9a
128	1	0	M	W	0	0	61755.398	0	Sometimes true	1	37	6	26	0.195841491	0.165704101	0.043897584	-0.024569884	4b5630ee
122	0	0	F	W	1	0	60391.801	0	Never true	0	44	6	16	0.173226595	0.487914711	-0.043365192	0.051176202	234a2a55
128	0	0	M	W	1	0	76594	1	Sometimes true	0	30	8	13	-0.118572138	0.02637923	-0.092713781	0.014612423	4d4c1ad2
127	3	0	M	U	1	1	57607.6	1	Never true	0	54	5	12	-0.004501877	0.06481839	0.013529368	0.050124142	3a289991
128	1	0	F	U	1	0	29676.8	1	Never true	1	36	8	16	0.035233032	0.120450959	0.193008572	0.223374739	9d080999
128	0	0	M	U	9	1	57203.199	0	Sometimes true	0	40	9	18	0.002483199	0.073423386	-0.078614071	0.07430777	11946e7a
127	0	0	F	U	1	1	57203.2	1	Sometimes true	0	53	7	14	0.203369111	-0.037009683	0.018491248	-0.104703166	58358dd2
128	5	0	M	CE	0	1	54256.2	1	Never true	0	47	4	18	0.041502465	0.135800987	0.140658587	0.175135121	9df68a3a
123	0	0	M	U	9	1	61755.4	1	Sometimes true	1	50	6	10	-0.190440372	0.153351337	-0.128651947	0.040669162	3e98cd61
128	1	0	F	U	1	1	51472.6	1	Sometimes true	0	61	6	19	0.031161739	-0.048654478	0.072778478	-0.040813658	be3c152f
126	1	0	M	U	1	0	60391.801	0	Sometimes true	0	33	6	10	0.173226595	0.487914711	-0.043365192	0.051176202	234a2a55
128	0	0	M	W	1	0	60391.801	0	Never true	0	37	6	16	0.173226595	0.487914711	-0.043365192	0.051176202	234a2a55
128	0	0	M	U	9	0	47936.8	1	Never true	0	44	6	21	-0.057873104	0.09256538	-0.107553564	-0.071931154	8f3571ab
120	0	0	M	W	0	0	53093.8	1	Never true	0	32	5	12	-0.33263886	-0.025287006	-0.348183602	0.013960182	16071ab8
124	3	0	F	W	0	0	57203.2	1	Never true	0	61	9	18	0.203369111	-0.037009683	0.018491248	-0.104703166	58358dd2
128	13	0	F	HE	1	1	50255.2	1	Never true	0	63	6	15	0.047284704	0.181156725	0.345977336	-0.094241284	57d43517
128	0	0	F	W	1	1	57607.6	1	Sometimes true	0	65	6	15	-0.004501877	0.06481839	0.013529368	0.050124142	3a289991
128	0	0	M	U	1	0	53021.6	1	Sometimes true	0	36	9	13	0.097925983	-0.094636515	0.166087419	-0.057198577	192b298e
127	0	0	F	W	0	0	64256	1	Never true	0	41	9	24	-0.286521018	0.052717537	-0.22458978	-0.138918996	ac995caa
125	0	0	M	W	0	0	60391.8	1	Never true	1	42	6	10	0.19275485	0.016019268	0.27674976	0.022980122	8dcc9ab9
128	0	0	F	U	9	0	64386.801	1	Often true	0	48	7	20	-0.034128621	0.302565426	0.007009316	-0.03495951	d12fa881
128	2	0	F	B	0	0	45980.2	1	Never true	0	29	4	14	0.001323189	-0.150730371	0.154871985	-0.040984198	5e9df39b
124	0	0	F	U	9	0	43683	1	Never true	0	42	6	18	0.164842144	0.284333348	0.265997559	0.008016405	5b64a41e
120	0	0	F	B	0	0	53093.8	1	Never true	0	67	9	20	-0.33263886	-0.025287006	-0.348183602	0.013960182	16071ab8
124	1	0	F	CE	0	0	39131.2	1	Never true	0	37	5	19	0.04181667	0.073550254	0.173925027	-0.193773493	5dfdba53
138	0	0	F	U	9	0	65512	1	Never true	0	64	8	15	-0.117608227	-0.272590697	-0.04054838	0.004099196	6c3a3556
140	0	0	F	7	1	0	75105.2	1	Never true	0	30	8	16	-0.262598634	-0.486062706	-0.498230845	-0.003916884	20c9a920
128	0	0	M	7	0	0	64386.801	1	Sometimes true	0	39	7	1	-0.034128621	0.302565426	0.007009316	-0.03495951	d12fa881
127	0	1	F	B	0	1	52592.6	1	Never true	0	52	6	11	0.002409647	0.070141457	-0.129635781	0.007025775	1798d3e8
128	0	1	F	U	0	0	42769.6	1	Sometimes true	0	32	3	13	0.008520689	-0.39511615	-0.211067691	-0.140334383	e65288ab
128	0	1	M	B	0	0	64386.801	1	Never true	0	58	9	14	-0.034128621	0.302565426	0.007009316	-0.03495951	d12fa881
128	0	1	M	W	1	0	43683	1	Never true	0	49	9	18	0.164842144	0.284333348	0.265997559	0.008016405	5b64a41e
128	0	1	F	W	0	0	80504.8	1	Never true	0	57	7	19	0.116332933	-0.013034704	0.079227678	-0.066421203	3c751d12
128	0	1	F	W	1	0	57807.4	1	Never true	0	35	7	32	-0.070225358	-0.203059927	0.051088579	-0.142993972	cc18eca3
126	0	1	M	W	0	0	61626.2	1	Never true	0	51	8	16	0.202083215	0.078195266	0.164036408	0.039802816	cac17b80
128	3	1	M	CS	0	0	44919.4	1	Never true	0	50	8	9	0.179212824	0.256376177	0.006680159	0.194317579	b225fb14
126	4	1	M	W	0	1	70851.8	1	Sometimes true	0	42	6	20	0.044467781	-0.08290571	-0.034901377	-0.113640696	376fd1e6
128	0	1	M	W	0	1	42769.6	1	Sometimes true	0	63	7	20	0.008520689	-0.39511615	-0.211067691	-0.140334383	e65288ab
127	1	1	F	U	0	0	80504.797	0	NA	NA	60	3	26	0.047817804	-0.021609219	0.145075232	-0.003298047	c01f179e
126	0	1	F	U	9	0	57203.199	0	Sometimes true	0	44	9	23	0.002483199	0.073423386	-0.078614071	0.07430777	11946e7a
128	0	1	M	W	0	0	76594	1	Sometimes true	0	64	8	14	-0.118572138	0.02637923	-0.092713781	0.014612423	4d4c1ad2
140	0	1	M	W	0	0	46693.6	1	Never true	0	49	7	21	0.093203619	0.158147812	0.153501078	0.0420269	950670a8
125	0	1	F	W	0	1	50255.2	1	Sometimes true	0	40	3	27	0.047284704	0.181156725	0.345977336	-0.094241284	57d43517
98	0	1	F	U	9	0	44402.8	1	Never true	0	66	9	14	-0.021372983	-0.345256478	0.229772106	-0.112571314	2c45c8cf
122	0	1	M	IM	0	1	61755.398	0	Sometimes true	0	24	1	21	0.195841491	0.165704101	0.043897584	-0.024569884	4b5630ee
128	2	1	F	U	9	1	58002.2	1	Often true	0	38	6	24	-0.020568294	0.010094022	-0.09248399	-0.066675283	70907d9a
128	0	1	M	W	0	0	44402.8	0	Sometimes true	0	44	9	20	0.191985428	0.131265417	0.144183159	-0.035410762	8ae1ac7b
128	0	1	F	W	1	0	47936.8	1	Sometimes true	0	53	9	8	-0.057873104	0.09256538	-0.107553564	-0.071931154	8f3571ab
127	0	1	M	W	0	0	75105.2	1	Never true	0	61	9	10	-0.262598634	-0.486062706	-0.498230845	-0.003916884	20c9a920
131	0	1	F	W	1	0	60391.801	0	Sometimes true	0	34	3	18	0.173226595	0.487914711	-0.043365192	0.051176202	234a2a55
124	0	1	NA	NA	NA	0	47917.6	1	Sometimes true	0	49	8	10	-0.09426526	-0.186742783	-0.157813445	-0.098994121	d56c4f7c
108	0	1	F	W	0	0	61755.4	1	Often true	0	55	9	24	-0.190440372	0.153351337	-0.128651947	0.040669162	3e98cd61
128	0	1	F	W	1	1	60391.801	0	Never true	0	34	5	22	0.173226595	0.487914711	-0.043365192	0.051176202	234a2a55
128	0	1	M	7	0	0	64256	1	Sometimes true	1	43	4	19	-0.286521018	0.052717537	-0.22458978	-0.138918996	ac995caa
128	1	1	M	U	9	0	57607.6	1	Sometimes true	1	32	6	18	-0.004501877	0.06481839	0.013529368	0.050124142	3a289991
128	0	1	F	7	0	0	54818.4	1	Sometimes true	0	42	6	19	-0.215561554	-0.258334756	-0.270393789	-0.087364703	a266aa4a
124	4	1	F	U	9	0	29676.8	1	Sometimes true	0	54	5	13	0.035233032	0.120450959	0.193008572	0.223374739	9d080999
126	0	1	M	W	0	0	61755.4	1	Sometimes true	0	50	9	18	-0.190440372	0.153351337	-0.128651947	0.040669162	3e98cd61
127	0	1	F	HM	1	0	39136.4	1	Never true	0	42	9	16	0.185048491	0.179141566	0.138925686	0.071544334	e70db760
128	0	1	M	W	0	0	50255.2	0	Never true	0	31	6	17	0.100750431	0.022303734	0.114486195	0.085274503	fa5a4df7
125	1	1	F	W	0	0	43683	1	Never true	0	46	3	24	0.164842144	0.284333348	0.265997559	0.008016405	5b64a41e
128	0	1	F	W	0	0	40181.8	1	Often true	0	33	3	16	-0.041397851	-0.105021521	-0.139911026	-0.001456774	4c1c7a82
128	0	1	F	U	9	1	42769.6	1	Never true	0	42	6	15	0.008520689	-0.39511615	-0.211067691	-0.140334383	e65288ab
128	0	1	M	U	1	0	64386.801	1	Never true	1	73	9	16	-0.034128621	0.302565426	0.007009316	-0.03495951	d12fa881
128	0	1	M	W	1	0	44431.6	1	Sometimes true	NA	35	3	15	0.00140718	-0.058203034	-0.17149511	0.164414942	8eaca7c9
128	4	1	M	B	0	0	64386.801	1	Never true	0	34	7	14	-0.034128621	0.302565426	0.007009316	-0.03495951	d12fa881
128	0	1	F	U	9	1	48196.801	1	Never true	0	53	7	29	-0.008487627	0.215794563	0.179564118	0.096854888	40755f30
128	0	1	M	7	0	0	43264	1	Sometimes true	0	57	9	24	0.161950722	-0.034121703	0.159593642	-0.072691977	19a336d1
119	0	1	F	W	1	0	60391.801	0	Never true	0	50	6	20	0.173226595	0.487914711	-0.043365192	0.051176202	234a2a55
126	3	1	M	W	0	1	61979.6	1	Sometimes true	0	28	0	8	-0.0497903	0.011634255	-0.193426013	-0.010258756	ade76ff2
128	0	1	F	U	1	0	53093.8	1	Sometimes true	0	59	9	15	-0.33263886	-0.025287006	-0.348183602	0.013960182	16071ab8
128	1	1	F	U	1	1	75105.2	1	Sometimes true	0	42	6	23	-0.262598634	-0.486062706	-0.498230845	-0.003916884	20c9a920
129	0	1	F	U	1	0	29676.8	1	Sometimes true	1	34	8	17	0.035233032	0.120450959	0.193008572	0.223374739	9d080999
128	0	1	F	W	1	1	60391.801	0	Never true	1	63	9	19	0.173226595	0.487914711	-0.043365192	0.051176202	234a2a55
128	0	1	F	U	9	0	44919.4	1	Never true	0	39	7	16	0.179212824	0.256376177	0.006680159	0.194317579	b225fb14
128	0	1	F	U	9	0	60391.801	0	Sometimes true	0	51	6	7	0.173226595	0.487914711	-0.043365192	0.051176202	234a2a55
127	0	1	M	U	0	0	44402.8	1	Never true	0	45	5	40	-0.021372983	-0.345256478	0.229772106	-0.112571314	2c45c8cf
127	0	1	M	U	1	0	60391.8	1	Sometimes true	0	40	7	15	0.19275485	0.016019268	0.27674976	0.022980122	8dcc9ab9
128	0	1	M	U	9	0	63730.4	1	Sometimes true	0	58	9	9	-0.195992038	-0.233239204	0.153897479	-0.083187312	22b237f0
128	0	1	F	CE	0	0	48196.801	1	Sometimes true	0	38	6	14	-0.008487627	0.215794563	0.179564118	0.096854888	40755f30
128	0	1	M	U	1	0	76594	1	Sometimes true	0	30	3	19	-0.118572138	0.02637923	-0.092713781	0.014612423	4d4c1ad2
128	0	1	F	HM	1	1	64256	1	Sometimes true	0	41	4	19	-0.286521018	0.052717537	-0.22458978	-0.138918996	ac995caa
127	0	1	M	U	1	0	63730.4	1	Sometimes true	0	46	7	7	-0.195992038	-0.233239204	0.153897479	-0.083187312	22b237f0
127	0	1	F	U	1	0	63730.4	1	Sometimes true	0	45	6	20	-0.195992038	-0.233239204	0.153897479	-0.083187312	22b237f0
128	1	1	M	U	1	0	53093.8	1	Never true	0	51	9	11	-0.33263886	-0.025287006	-0.348183602	0.013960182	16071ab8
128	0	1	F	U	1	0	39136.4	1	Never true	0	66	9	14	0.185048491	0.179141566	0.138925686	0.071544334	e70db760
128	0	1	M	HM	1	0	44431.6	1	Never true	0	31	8	17	0.00140718	-0.058203034	-0.17149511	0.164414942	8eaca7c9
124	8	1	F	W	0	0	54818.4	1	Never true	0	57	6	25	-0.215561554	-0.258334756	-0.270393789	-0.087364703	a266aa4a
138	1	1	M	W	0	0	80504.8	1	Never true	0	63	9	0	0.116332933	-0.013034704	0.079227678	-0.066421203	3c751d12
128	0	1	F	U	9	0	75105.2	1	Sometimes true	1	44	7	17	-0.262598634	-0.486062706	-0.498230845	-0.003916884	20c9a920
128	7	1	M	B	0	0	56768.8	1	Never true	0	61	4	19	-0.210468605	-0.102986142	-0.063708335	0.074754216	b3f52af9
128	1	1	M	U	9	0	53021.6	0	Never true	1	43	8	12	0.033418715	0.231803864	0.208781242	-0.074334785	e03a8953
124	0	1	F	B	0	0	52592.6	1	Never true	0	52	6	11	0.002409647	0.070141457	-0.129635781	0.007025775	1798d3e8
128	0	1	M	7	1	0	44431.6	1	Sometimes true	0	48	6	12	0.00140718	-0.058203034	-0.17149511	0.164414942	8eaca7c9
128	0	1	M	A	0	0	50892.4	1	Sometimes true	0	46	9	25	-0.222494408	-0.179396257	-0.160576597	-0.115023829	15865a3c
133	6	1	M	W	0	0	53021.6	0	Never true	0	41	6	15	0.033418715	0.231803864	0.208781242	-0.074334785	e03a8953
135	1	1	F	B	0	0	64386.801	1	Often true	0	41	6	18	-0.034128621	0.302565426	0.007009316	-0.03495951	d12fa881
128	0	1	F	U	1	1	38710.6	1	Sometimes true	0	35	2	22	-0.198421076	-0.005985029	0.020840395	0.278216541	71db8a6c
126	0	1	F	U	1	0	42447.6	1	Never true	0	45	9	16	-0.141997069	-0.248396739	-0.130341679	-0.090124644	3742cd67
127	1	1	M	W	1	0	57807.4	1	Never true	0	36	8	20	-0.070225358	-0.203059927	0.051088579	-0.142993972	cc18eca3
119	3	1	M	B	0	0	40378.2	1	Never true	0	53	7	8	-0.057063539	-0.10960497	-0.22458978	-0.191176742	3a9a9ac6
127	0	1	NA	NA	NA	0	40378.2	1	Never true	0	53	7	8	-0.057063539	-0.10960497	-0.22458978	-0.191176742	3a9a9ac6
NA	NA	1	M	U	1	NA	57607.6	1	NA	NA	NA	NA	10	-0.004501877	0.06481839	0.013529368	0.050124142	3a289991
126	0	1	F	W	0	1	53021.6	1	Never true	0	28	0	11	0.097925983	-0.094636515	0.166087419	-0.057198577	192b298e
128	2	1	M	W	1	NA	58002.2	1	NA	NA	NA	NA	13	-0.020568294	0.010094022	-0.09248399	-0.066675283	70907d9a
126	0	1	M	W	1	0	42769.6	1	Sometimes true	0	44	7	13	0.008520689	-0.39511615	-0.211067691	-0.140334383	e65288ab
126	0	1	M	W	0	1	39131.2	1	Never true	0	42	4	14	0.04181667	0.073550254	0.173925027	-0.193773493	5dfdba53
NA	NA	1	F	U	1	NA	60391.8	1	NA	NA	NA	NA	15	0.19275485	0.016019268	0.27674976	0.022980122	8dcc9ab9
128	0	1	F	W	0	1	61626.2	1	Sometimes true	0	22	0	17	0.202083215	0.078195266	0.164036408	0.039802816	cac17b80
128	0	1	M	U	1	0	57203.199	0	Sometimes true	0	58	9	22	0.002483199	0.073423386	-0.078614071	0.07430777	11946e7a
127	0	1	M	U	1	0	40136.2	1	Never true	0	54	9	26	-0.32274285	-0.309051216	-0.300375015	-0.069308124	58f8415e
128	0	1	F	I	0	0	71457.4	1	Never true	0	53	9	30	0.070220739	-0.07939627	-0.118817858	-0.055707946	9a6564e6
123	0	1	F	W	9	0	76594	1	Often true	0	25	6	38	-0.118572138	0.02637923	-0.092713781	0.014612423	4d4c1ad2
132	0	1	M	7N	22	0	76594	1	Never true	0	16	0	26	-0.118572138	0.02637923	-0.092713781	0.014612423	4d4c1ad2
111	0	0	F	W	0	0	80504.797	0	Never true	0	51	9	23	0.047817804	-0.021609219	0.145075232	-0.003298047	c01f179e
128	2	1	F	7	0	0	54818.4	1	Sometimes true	0	51	9	27	-0.215561554	-0.258334756	-0.270393789	-0.087364703	a266aa4a
128	2	1	F	7	1	1	50892.4	1	Never true	0	17	7	23	-0.222494408	-0.179396257	-0.160576597	-0.115023829	15865a3c
134	0	1	F	HE	1	1	63730.4	1	Never true	0	47	6	11	-0.195992038	-0.233239204	0.153897479	-0.083187312	22b237f0
128	3	1	M	W	0	0	44919.4	1	Sometimes true	1	33	9	22	0.179212824	0.256376177	0.006680159	0.194317579	b225fb14
128	0	1	NA	NA	NA	0	64256	1	Never true	0	56	9	13	-0.286521018	0.052717537	-0.22458978	-0.138918996	ac995caa
128	0	1	F	U	1	0	46305.6	1	Never true	0	52	9	16	-0.037616961	-0.115268089	0.031029955	-0.002650255	80b0ae73
127	0	1	M	W	0	0	44919.4	1	Never true	0	48	9	13	0.179212824	0.256376177	0.006680159	0.194317579	b225fb14
128	0	1	F	U	1	0	58002.2	1	Never true	0	51	9	13	-0.020568294	0.010094022	-0.09248399	-0.066675283	70907d9a
125	1	1	F	U	9	0	43264	1	Never true	0	42	9	14	0.161950722	-0.034121703	0.159593642	-0.072691977	19a336d1
126	11	1	F	W	0	1	43264	1	Sometimes true	0	37	2	29	0.161950722	-0.034121703	0.159593642	-0.072691977	19a336d1
128	0	1	M	W	0	0	55387	0	Never true	0	52	8	14	0.093203619	0.20015268	0.079232156	0.007253301	2a099397
127	0	1	F	W	0	0	39131.2	1	Often true	0	25	2	23	0.04181667	0.073550254	0.173925027	-0.193773493	5dfdba53
128	0	1	F	U	9	0	57203.199	0	Never true	0	41	9	24	0.002483199	0.073423386	-0.078614071	0.07430777	11946e7a
128	3	1	F	W	0	0	53093.8	1	Often true	0	49	9	26	-0.33263886	-0.025287006	-0.348183602	0.013960182	16071ab8
138	0	1	M	W	1	0	53093.8	1	Never true	0	62	7	23	-0.33263886	-0.025287006	-0.348183602	0.013960182	16071ab8
128	0	1	F	W	0	1	76594	1	Sometimes true	0	35	4	32	-0.118572138	0.02637923	-0.092713781	0.014612423	4d4c1ad2
126	0	1	F	U	1	1	43264	1	Never true	0	57	6	10	0.161950722	-0.034121703	0.159593642	-0.072691977	19a336d1
128	0	1	M	7	1	0	58002.2	1	Never true	0	42	9	5	-0.020568294	0.010094022	-0.09248399	-0.066675283	70907d9a
128	0	1	NA	NA	NA	1	61979.6	1	Sometimes true	0	34	2	22	-0.0497903	0.011634255	-0.193426013	-0.010258756	ade76ff2
128	0	1	F	U	9	1	58002.2	1	Often true	0	38	6	29	-0.020568294	0.010094022	-0.09248399	-0.066675283	70907d9a
128	0	1	M	W	0	0	58002.2	1	Never true	0	40	7	17	-0.020568294	0.010094022	-0.09248399	-0.066675283	70907d9a
128	0	1	M	HE	1	0	46392.2	1	Never true	0	73	9	27	-0.045917913	-0.032177106	-0.094179906	-0.015540584	e15efc0d
127	10	1	M	U	9	0	57203.2	1	Sometimes true	1	48	4	9	0.203369111	-0.037009683	0.018491248	-0.104703166	58358dd2
128	0	1	M	A	0	0	51472.6	1	Sometimes true	0	36	9	14	0.031161739	-0.048654478	0.072778478	-0.040813658	be3c152f
128	0	1	F	U	1	0	76634.4	1	Sometimes true	0	50	6	16	-0.004020604	0.020700673	0.08877939	0.245469749	263b9db4
128	0	1	M	U	0	0	80504.8	1	Never true	0	40	5	16	0.116332933	-0.013034704	0.079227678	-0.066421203	3c751d12
142	0	1	F	U	1	0	48741	1	Sometimes true	0	40	3	13	0.064336963	0.167382687	0.021210875	-0.033969223	754bc617
133	0	1	F	7N	22	0	61626.2	1	Sometimes true	0	23	3	15	0.202083215	0.078195266	0.164036408	0.039802816	cac17b80
128	3	1	F	U	1	1	53021.6	0	Never true	0	30	2	21	0.033418715	0.231803864	0.208781242	-0.074334785	e03a8953
128	0	1	F	7	1	1	57607.6	1	Sometimes true	0	22	7	10	-0.004501877	0.06481839	0.013529368	0.050124142	3a289991
125	0	1	F	HM	1	0	50255.2	1	Never true	0	56	9	24	0.047284704	0.181156725	0.345977336	-0.094241284	57d43517
128	2	1	F	7	0	0	53021.6	0	Never true	0	53	9	18	0.033418715	0.231803864	0.208781242	-0.074334785	e03a8953
128	5	1	M	W	0	0	40378.2	1	Often true	0	23	5	11	-0.057063539	-0.10960497	-0.22458978	-0.191176742	3a9a9ac6
126	0	1	F	7	1	0	75105.2	1	Never true	0	30	8	9	-0.262598634	-0.486062706	-0.498230845	-0.003916884	20c9a920
136	0	1	M	U	1	0	70851.8	1	Never true	0	65	9	6	0.044467781	-0.08290571	-0.034901377	-0.113640696	376fd1e6
128	4	1	M	W	1	0	63730.4	1	Never true	1	65	9	13	-0.195992038	-0.233239204	0.153897479	-0.083187312	22b237f0
126	0	1	F	U	1	0	39131.2	1	Sometimes true	0	60	9	20	0.04181667	0.073550254	0.173925027	-0.193773493	5dfdba53
123	0	1	M	U	1	1	86891.6	1	Never true	0	57	6	18	0.062929779	0.16308631	-0.105212264	-0.045916226	6953b334
128	0	1	F	U	9	0	53093.8	1	Sometimes true	0	32	7	13	-0.33263886	-0.025287006	-0.348183602	0.013960182	16071ab8
143	0	1	M	U	0	0	71457.4	1	Never true	0	44	8	19	0.070220739	-0.07939627	-0.118817858	-0.055707946	9a6564e6
138	2	1	F	U	9	0	29676.8	1	Sometimes true	1	50	8	18	0.035233032	0.120450959	0.193008572	0.223374739	9d080999
128	0	0	M	W	1	1	64386.801	1	Sometimes true	0	31	6	18	-0.034128621	0.302565426	0.007009316	-0.03495951	d12fa881
126	0	1	NA	NA	NA	0	67412.8	1	Never true	1	53	8	16	0.053787388	-0.155347943	0.070902437	-0.009103266	86445152
128	0	1	M	HM	1	0	46663.6	1	Never true	1	75	9	7	0.035085719	0.042930625	0.043511983	0.300609142	285d156b
120	0	1	M	W	1	1	39136.4	1	Sometimes true	0	28	2	19	0.185048491	0.179141566	0.138925686	0.071544334	e70db760
125	3	1	F	CE	0	0	47917.6	1	Often true	0	43	6	25	-0.09426526	-0.186742783	-0.157813445	-0.098994121	d56c4f7c
124	8	1	M	U	9	0	60391.801	0	Sometimes true	0	52	9	11	0.173226595	0.487914711	-0.043365192	0.051176202	234a2a55
126	0	1	F	W	1	0	61755.4	1	Never true	0	46	9	9	-0.190440372	0.153351337	-0.128651947	0.040669162	3e98cd61
128	0	1	F	7	1	0	42769.6	1	Never true	0	57	9	29	0.008520689	-0.39511615	-0.211067691	-0.140334383	e65288ab
128	6	1	F	W	0	1	39131.2	1	Sometimes true	0	60	4	22	0.04181667	0.073550254	0.173925027	-0.193773493	5dfdba53
126	0	1	F	W	0	0	43264	1	Never true	0	38	7	23	0.161950722	-0.034121703	0.159593642	-0.072691977	19a336d1
125	1	1	M	B	0	0	43683	1	Sometimes true	0	50	9	11	0.164842144	0.284333348	0.265997559	0.008016405	5b64a41e
