# Supplementary material for: Associations between neighborhood social capital, oral health risk factors, and tooth decay among Medicaid-enrolled adolescents: A hypothesis-generating preliminary study
Source: PLoS One. 2025 Aug 13;20(8):e0329830. doi: 10.1371/journal.pone.0329830 (PMC12348974; doi:10.1371/journal.pone.0329830)
Supplement: S2 Data — (XLSX) [file pone.0329830.s003.xlsx]

## Sheet: Sheet1
Variable name	Variable Description	Coding
total_surfaces	Number of tooth surfaces	Discrete variable; range 72, 148
total_decay	Number of decayed tooth surfaces	Discrete variable; range 0, 33
age_older_than_15	Indicator for age at date of exam calculated using date of birth from the Medicaid client file	0 = Age 12-15 years 1= 16-18 years
sex	Adolescent sex	M= Male F= Female NA= Missing
race	Adolescent race	A = Asian or Pacific Islander B = Black H = Hispanic I = American Indian or Alaskan Native P = Pacific Islander D = Subcontinent Asian American F = Asian Pacific American Z = Mutually Defined G = Native American 8 = Not Applicable W = WHITE C = Caucasian O = White (Non-Hispanic) E = Other Race or Ethnicity J = Native Hawaiian N = Black (Non-Hispanic) 7 = Not Provided U = Unknown ## = Unknown
ethnicity	Adolsecent ethnicity	0 = 00 - Non-Hispanic 1 = 01 - Hispanic 9 = 09 - Ethnicity not known
dent_reg_no	Do you see a dentist regularly for checkups?	0 = Yes 1 = No
nbhd_income_median	Median neighborhood income	Continuous variable
ruca_catC	Neighborhood RUCA categorization	0 = Rural 1 = Urban
fs_runout_f	We worried whether our food would run out before we got money to buy more	Never true, Often true, Sometimes true
fru_veg_low_access	A large selection of fruits and vegetables is available in my neighborhood	1 = Strongly Disagree, Disagree 0 = Unsure, Agree, Strongly Agree
FRI_sum	Family routine inventory sum	Discrete variable; range 15,76
FRI_tb_sum	Oral health routine inventory sum	Discrete variable; range 0,9
PSS_sum	Perceived stress scale sum	Discrete variable; range 0,40
NSS_sum_EB	Empirical Bayes residual measure of neighborhood-level social support
NSL_sum_EB	Empirical Bayes residual measure of neighborhood-level social leverage
NISC_sum_EB	Empirical Bayes residual measure of neighborhood-level of informal social control
NOP_sum_EB	Empirical Bayes residual measure of neighborhood-level of neighborhood organization participation
nbhd_id	Anonymized neighborhood id
